# Supplementary material for: After a patient dies by suicide: an illustrative case for trainee psychiatrists and trainers
Source: BJPsych Bull. 2022 Oct;46(5):293–7. doi: 10.1192/bjb.2021.106 (PMC9768523; doi:10.1192/bjb.2021.106)
Supplement: Supplementary file 1 [file S2056469421001066sup.zip]

Archive with 2 entries (2 files):
- S2056469421001066sup001.pdf
- S2056469421001066sup002.pdf
